# Supplementary material for: Herring-Based Diets Provide Robust Support for Anopheles gambiae Development and Colony Maintenance
Source: Insects. 2026 Jan 16;17(1):101. doi: 10.3390/insects17010101 (PMC12842073; doi:10.3390/insects17010101)
Supplement: Supplementary file 1 [file insects-17-00101-s001.zip]

Archive with 9 entries (8 files):
- Table S1.xlsx
- Table S2.xlsx
- Table S3.xlsx
- Table S4.xlsx
- __MACOSX/
- __MACOSX/._Table S1.xlsx
- __MACOSX/._Table S2.xlsx
- __MACOSX/._Table S3.xlsx
- __MACOSX/._Table S4.xlsx
