# Supplementary material for: Herring-Based Diets Provide Robust Support for Anopheles gambiae Development and Colony Maintenance
Source: Insects. 2026 Jan 16;17(1):101. doi: 10.3390/insects17010101 (PMC12842073; doi:10.3390/insects17010101)
Supplement: Supplementary file 1 [file insects-17-00101-s001.zip › Table S1.xlsx]

## Sheet: Sheet1
Comparison	Z	P.unadj	P.adj	RankBiserialCorrelation
Control-H	0.956802	0.338667	0.557805	0.5625
Control-HB	0.172224	0.863261	0.929666	0
Control-M	-1.1673	0.24309	0.453768	-0.375
Control-MB	-1.66484	0.0959457	0.223873	-1
Control-MH	1.07162	0.283892	0.49681	0.5625
B-BMH	2.27719	0.022775	0.12754	-1
B-Control	1.81792	0.0690758	0.175829	-1
B-H	2.77473	0.00552484	0.0773477	-1
B-HB	1.99015	0.0465747	0.144899	-1
B-M	0.650625	0.515288	0.721404	0
B-MB	0.153088	0.878329	0.910859	0.125
B-MH	2.88954	0.00385804	0.108025	1
BMH-Control	-0.459265	0.646044	0.753718	0.4375
BMH-H	0.497537	0.61881	0.753334	-0.3125
BMH-HB	-0.28704	0.774081	0.866971	0.125
BMH-M	-1.62656	0.10383	0.223634	-0.5
BMH-MB	-2.1241	0.0336618	0.134647	-1
BMH-MH	0.612353	0.540304	0.720406	0.4375
H-HB	-0.784578	0.432701	0.637665	-0.375
H-M	-2.1241	0.0336618	0.117816	-0.75
H-MB	-2.62164	0.00875086	0.061256	-1
H-MH	0.114816	0.908591	0.908591	0.0625
HB-M	-1.33952	0.180401	0.360801	-0.5
HB-MB	-1.83706	0.0662011	0.185363	-0.75
HB-MH	0.899394	0.368443	0.573134	0.375
M-MB	-0.497537	0.61881	0.787577	0
M-MH	2.23892	0.0251614	0.11742	0.875
MB-MH	2.73645	0.00621054	0.0579651	1
