# Supplementary material for: Herring-Based Diets Provide Robust Support for Anopheles gambiae Development and Colony Maintenance
Source: Insects. 2026 Jan 16;17(1):101. doi: 10.3390/insects17010101 (PMC12842073; doi:10.3390/insects17010101)
Supplement: Supplementary file 1 [file insects-17-00101-s001.zip › Table S2.xlsx]

## Sheet: Sheet1
Comparison	Z	P.unadj	P.adj
B - BMH	-2.27719	0.022775	0.12754
B - Control	-1.81792	0.0690758	0.175829
BMH - Control	0.459265	0.646044	0.753718
B - H	-2.77473	0.00552484	0.0773477
BMH - H	-0.497537	0.61881	0.753334
Control - H	-0.956802	0.338667	0.557805
B - HB	-1.99015	0.0465747	0.144899
BMH - HB	0.28704	0.774081	0.866971
Control - HB	-0.172224	0.863261	0.929666
H - HB	0.784578	0.432701	0.637665
B - M	-0.650625	0.515288	0.721404
BMH - M	1.62656	0.10383	0.223634
Control - M	1.1673	0.24309	0.453768
H - M	2.1241	0.0336618	0.117816
HB - M	1.33952	0.180401	0.360801
B - MB	-0.153088	0.878329	0.910859
BMH - MB	2.1241	0.0336618	0.134647
Control - MB	1.66484	0.0959457	0.223873
H - MB	2.62164	0.00875086	0.061256
HB - MB	1.83706	0.0662011	0.185363
M - MB	0.497537	0.61881	0.787577
B - MH	-2.88954	0.00385804	0.108025
BMH - MH	-0.612353	0.540304	0.720406
Control - MH	-1.07162	0.283892	0.49681
H - MH	-0.114816	0.908591	0.908591
HB - MH	-0.899394	0.368443	0.573134
M - MH	-2.23892	0.0251614	0.11742
MB - MH	-2.73645	0.00621054	0.0579651
