# Supplementary material for: Herring-Based Diets Provide Robust Support for Anopheles gambiae Development and Colony Maintenance
Source: Insects. 2026 Jan 16;17(1):101. doi: 10.3390/insects17010101 (PMC12842073; doi:10.3390/insects17010101)
Supplement: Supplementary file 1 [file insects-17-00101-s001.zip › Table S3.xlsx]

## Sheet: Sheet1
Comparison	Z	P.unadj	P.adj
B - BMH	0.660161	0.50915	0.619835
B - Control	-1.15057	0.24991	0.437343
BMH - Control	-1.81073	0.0701829	0.24564
B - H	-1.49008	0.136204	0.423745
BMH - H	-2.15024	0.0315363	0.176603
Control - H	-0.339512	0.734224	0.790703
B - HB	-0.697885	0.485249	0.679349
BMH - HB	-1.35805	0.174449	0.407048
Control - HB	0.452682	0.650778	0.728871
H - HB	0.792194	0.428248	0.666163
B - M	1.32032	0.186727	0.402182
BMH - M	0.660161	0.50915	0.648009
Control - M	2.47089	0.0134777	0.125792
H - M	2.8104	0.00494798	0.138543
HB - M	2.01821	0.0435697	0.203325
B - MB	1.24488	0.213177	0.397931
BMH - MB	0.584714	0.55874	0.651863
Control - MB	2.39544	0.0166003	0.116202
H - MB	2.73495	0.0062389	0.0873446
HB - MB	1.94276	0.0520451	0.20818
M - MB	-0.075447	0.939859	0.974669
B - MH	-0.0377235	0.969908	0.969908
BMH - MH	-0.697885	0.485249	0.715104
Control - MH	1.11284	0.265776	0.437748
H - MH	1.45235	0.146403	0.409928
HB - MH	0.660161	0.50915	0.678867
M - MH	-1.35805	0.174449	0.444052
MB - MH	-1.2826	0.199633	0.399265
