# Supplementary material for: Herring-Based Diets Provide Robust Support for Anopheles gambiae Development and Colony Maintenance
Source: Insects. 2026 Jan 16;17(1):101. doi: 10.3390/insects17010101 (PMC12842073; doi:10.3390/insects17010101)
Supplement: Supplementary file 1 [file insects-17-00101-s001.zip › Table S4.xlsx]

## Sheet: Sheet1
Model results
fecundity_nb_model <- glm.nb(fecundity ~ size_index * tmt * bf_rate, data = adult_pca)
Call:
glm.nb(formula = fecundity ~ size_index + tmt + bf_rate, data = data, init.theta = 8.855875576, link = log)
Coefficients:
	Estimate	Std. Error	z value	Pr(>|z|)
(Intercept)	4.18778	0.975669	4.292	1.77e-05
size_index	0.194833	0.069002	2.824	0.00475
tmtB	-0.548177	0.289315	-1.895	0.05813
tmtH	0.04067	0.304483	0.134	0.89374
tmtM	-0.432484	0.336891	-1.284	0.19923
tmtHB	-0.48715	0.2739	-1.779	0.07531
tmtMB	-1.13996	0.34994	-3.258	0.00112
tmtMH	-0.617687	0.287113	-2.151	0.03145
tmtBMH	-0.66641	0.292365	-2.279	0.02264
bf_rate	-0.003326	0.009984	-0.333	0.73901
(Dispersion parameter for Negative Binomial(8.8559) family taken to be 1)
Null deviance: 58.526 on 26 degrees of freedom Residual deviance: 26.775 on 17 degrees of freedom AIC: 230.73
umber of Fisher Scoring iterations: 1
Theta: 8.86
Std. Err.: 3.01
2 x log-likelihood: -208.729
